# Supplementary material for: Carbazole-Based Colorimetric Anion Sensors
Source: Molecules. 2021 May 27;26(11):3205. doi: 10.3390/molecules26113205 (PMC8199442; doi:10.3390/molecules26113205)
Supplement: Supplementary file 1 [file molecules-26-03205-s001.zip]

Archive with 1 entries (1 files):
- molecules-1218151-supplementary.pdf
